# Supplementary material for: Pharmacomodulation of G-quadruplexes in long non-coding RNAs dysregulated in colorectal cancer
Source: BMC Biol. 2025 Aug 8;23:249. doi: 10.1186/s12915-025-02322-8 (PMC12333089; doi:10.1186/s12915-025-02322-8)
Supplement: Supplementary file 4 — Additional file 4: Table S3: DNA and RNA oligonucleotides. [file 12915_2025_2322_MOESM4_ESM.xlsx]

## Sheet: Sheet1
Table S3. Details of the DNA and RNA oligonucleotide sequences used in FRET-MC assay and as wild-type (WT) lncRNA PQS, respectively.
Sequences Name	Sequences (5ʹ to 3ʹ)	Length (nts)
DNA: FRET-MC assay
FAM-21-TAMRA (F21T)	GGGTTAGGGTTAGGGTTAGGG	21
RNAs: Wild-type (WT) lncRNA PQS
LINC01589 lncRNA	GGCACCCAUCUCUUUGGCAUGAACGAUGUGGGGAAACGUGAAUGG	45
MELTF-AS1 lncRNA	GGGGUGAAGGGGUCUGAAUAGCACCAGGGGAGGCGGCAGGG	41
UXT-AS1 lncRNA	GGGGGCGUCGCCAUGAUGGGCUCCUGGGGAGUGGGGAGGGGG	42
